# Supplementary material for: Metabolism of eriocitrin in the gut and its regulation on gut microbiota in mice
Source: Front Microbiol. 2023 Jan 12;13:1111200. doi: 10.3389/fmicb.2022.1111200 (PMC9877458; doi:10.3389/fmicb.2022.1111200)
Supplement: Supplementary file 1 [file Table_1.xlsx]

## Sheet: Table S1
Table S1. Effects of eriocitrin intervening diet on physiological indicators in mice.
Group	Body weight (g)			Liver index (%)	Spleen index (%)
	0d	7d	14d
Eriocitrin	33.28±0.58	34.18±0.42	35.57±0.36	3.25±0.08	0.27±0.02
Control	34.61±0.30	34.92±0.35	35.34±0.34	3.38±0.13	0.27±0.02

## Sheet: Table S2
Table S2. A list of the 136 metabolites detected in this study.
Compounds	Q1 (Da)	Q3 (Da)	Molecular weight (Da)	Formula	Ionization model	KEGG_ID	Class
8-Prenylkaempferol	355.118	299.055	354.11	C20H18O6	[M+H]+	-	Flavonols
Calycosin	285.076	225.055	284.068	C16H12O5	[M+H]+	C01562	Isoflavones
Glycitein	285.076	242.058	284.068	C16H12O5	[M+H]+	C14536	Isoflavones
Tangeretin (4',5,6,7,8-Pentamethoxyflavone)	373.128	343.091	372.121	C20H20O7	[M+H]+	C10190	Flavones
Tricin (5,7,4'-Trihydroxy-3',5'-dimethoxyflavone)	331.081	315.05	330.074	C17H14O7	[M+H]+	C10193	Flavones
7-O-Methyleriodictyol	303.085	167.031	302.079	C16H14O6	[M+H]+	-	Flavanols
7-O-Methylnaringenin	287.092	167.034	286.084	C16H14O5	[M+H]+	-	Flavanones
Sutchuenoside A	621.189	287.056	620.174	C29H32O15	[M+H]+	-	Flavonols
Chrysoeriol-8-C-glucoside (Scoparin)	463.11	343.08	462.116	C22H22O11	[M+H]+	-	Flavones
Quercetagetin; 3,3',4',5,6,7-Hexahydroxyflavone	319.047	273.04	318.039	C15H10O8	[M+H]+	C10122	Flavonols
Iristectorigenin A	331.084	316.05	330.076	C17H14O7	[M+H]+	-	Isoflavones
Apigenin-6-C-rhamnoside	417.118	381.1	416.111	C21H20O9	[M+H]+	-	Flavones
Altisin	359.102	344.09	358.105	C19H18O7	[M+H]+	-	Flavones
7,4-Dihydroxyflavan	241.087	119.05	242.094	C15H14O3	[M-H]-	-	Other Flavonoids
3',7-dihydroxy-4'-methoxyflavone	285.077	270.05	284.068	C16H12O5	[M+H]+	-	Flavones
Cochinchinenin A (4'-Hydroxy-2,6-dimethoxydihydrochalcone)	287.123	151.07	286.12	C17H18O4	[M+H]+	-	Chalcones
5,6,7,4'-Tetramethoxyflavone	343.118	313.077	342.11	C19H18O6	[M+H]+	C14472	Flavones
Quercetin-3-O-Sulfonate	380.992	301.036	382	C15H10O10S	[M-H]-	C00616	Flavonols
Quercetin-3-O-(2''-O-galloyl)Arabinoside	587.103	303.09	586.096	C27H22O15	[M+H]+	-	Flavonols
Quercetin-3-O-(2''-O-malonyl)glucoside-7-O-arabinoside	683.15	303.05	682.138	C29H30O19	[M+H]+	-	Flavonols
Isorhamnetin-3-O-arabinoside-7-O-rhamnoside	595.166	317.067	594.159	C27H30O15	[M+H]+	-	Flavonols
3,4',5,6,7-Pentamethoxyflavone	373.128	211.024	372.121	C20H20O7	[M+H]+	-	Flavones
Eriodictyol-7-O-(6''-O-galloyl)glucoside	601.12	439.092	602.127	C28H26O15	[M-H]-	-	Flavanones
3-Hydroxy-4',5,7-Trimethoxyflavanone	331.12	313.11	330.11	C18H18O6	[M+H]+	-	Flavanonols
Formononetin (7-Hydroxy-4'-methoxyisoflavone)	267.066	252	268.074	C16H12O4	[M-H]-	C00858	Isoflavones
Nobiletin (5,6,7,8,3',4'-Hexamethoxyflavone)	403.139	373.096	402.132	C21H22O8	[M+H]+	C10112	Flavones
Liquiritigenin	255.066	135	256.074	C15H12O4	[M-H]-	C09762	Flavanones
3,5,7-Trihydroxyflavanone (Pinobanksin)	271.061	151.003	272.068	C15H12O5	[M-H]-	C09826	Flavanonols
Prunetin (5,4'-Dihydroxy-7-methoxyisoflavone)	283.061	268	284.068	C16H12O5	[M-H]-	C10521	Isoflavones
Homoeriodictyol	303.086	153.02	302.079	C16H14O6	[M+H]+	C09756	Flavanones
Vestitol	271.098	134.8	272.105	C16H16O4	[M-H]-	C16225	Other Flavonoids
Herbacetin	301.035	211.4	302.043	C15H10O7	[M-H]-	C02806	Flavonols
5,7-Dihydroxy-3',4',5'-trimethoxyflavone	345.097	284	344.09	C18H16O7	[M+H]+	C19807	Flavones
Apigenin-4'-O-glucoside	433.113	271.074	432.106	C21H20O10	[M+H]+	-	Flavones
Apigenin; 4',5,7-Trihydroxyflavone	271.06	153.019	270.053	C15H10O5	[M+H]+	C01477	Flavones
7,4'-Dihydroxyflavone	253.051	117	254.058	C15H10O4	[M-H]-	C12123	Flavones
Licochalcone A	339.159	121.032	338.152	C21H22O4	[M+H]+	-	Chalcones
3,4-Didehydroglabridin	323.128	123.04	322.12	C20H18O4	[M+H]+	-	Other Flavonoids
Genistein	271.06	215.07	270.053	C15H10O5	[M+H]+	C06563	Isoflavones
Hesperetin-7-O-neohesperidoside(Neohesperidin)	611.197	303.086	610.19	C28H34O15	[M+H]+	C09806	Flavanones
Quercetin	303.05	229.05	302.043	C15H10O7	[M+H]+	C00389	Flavonols
Hesperetin	303.086	177.055	302.079	C16H14O6	[M+H]+	C01709	Flavanones
Naringenin-7-O-Rutinoside(Narirutin)	581.186	273.076	580.179	C27H32O14	[M+H]+	C09793	Flavanones
Myricetin	319.045	273.039	318.038	C15H10O8	[M+H]+	C10107	Flavonols
Hesperetin-7-O-rutinoside (Hesperidin)	611.197	303.087	610.19	C28H34O15	[M+H]+	C09755	Flavanones
Daidzein	255.065	199.075	254.058	C15H10O4	[M+H]+	C10208	Isoflavones
Apigenin-7-O-glucoside(Cosmosiin)	433.113	271.066	432.106	C21H20O10	[M+H]+	C04608	Flavones
Tricin-4'-O-glucoside-7-O-glucoside	655.187	331.081	654.18	C29H34O17	[M+H]+	-	Flavones
Tricin-4'-O-Benzoic Acid	435.107	331.081	434.1	C24H18O8	[M+H]+	-	Flavones
Tricin-4'-O-syringyl alcohol	497.144	331.081	496.137	C26H24O10	[M+H]+	-	Flavones
Tricin-4'-O-(guaiacylglycerol)ether	527.155	331.081	526.148	C27H26O11	[M+H]+	-	Flavones
Tricin-4'-O-glycerol	403.103	313.1	404.111	C20H20O9	[M-H]-	-	Flavones
Tricin-4'-O-eudesmic acid	523.125	329.2	524.132	C27H24O11	[M-H]-	-	Flavones
4'-Hydroxy-5,7-dimethoxyflavanone	299.1	223.1	300.1	C17H16O5	[M-H]-	-	Flavanones
Daidzein-7-O-glucoside(Daidzin)	417.118	255	416.111	C21H20O9	[M+H]+	C10216	Isoflavones
5,4'-Dihydroxy-7-methoxyflavanone (Sakuranetin)	287.084	167	286.084	C16H14O5	[M+H]+	C09833	Flavanones
Naringenin chalcone; 2',4,4',6'-Tetrahydroxychalcone	273.076	153	272.068	C15H12O5	[M+H]+	C06561	Chalcones
Butin; 7,3',4'-Trihydroxyflavanone	273.076	153	272.068	C15H12O5	[M+H]+	C09614	Flavanones
Monohydroxy-hexamethoxyflavone	419.134	404.1	418.126	C21H22O9	[M+H]+	-	Flavones
3,5,6,7,8,3',4'-Heptamethoxyflavone	433.149	403.109	432.142	C22H24O9	[M+H]+	-	Flavonols
Salcolin A	527.155	331.08	526.148	C27H26O11	[M+H]+	-	Flavones
Salcolin B	527.155	331.08	526.148	C27H26O11	[M+H]+	-	Flavones
Apigenin-7-O-(6''-acetyl)glucoside	475.123	271.06	474.116	C23H22O11	[M+H]+	-	Flavones
Quercetin-7-O-(6''-malonyl)glucoside	551.103	303.051	550.096	C24H22O15	[M+H]+	-	Flavonols
Isobavachalcone D	313.144	277.2	312.136	C19H20O4	[M+H]+	-	Chalcones
2,3-Dihydrosciadopitysin	581.14	581.14	582.153	C33H26O10	[M-H]-	-	Flavanones
Malvidin-3-O-(6''-O-malonyl)glucoside	579.134	331.081	579.134	C26H27O15+	[M]+	-	Anthocyanidins
Peonidin-3-O-(6''-O-Acetyl)glucoside	505.134	301.071	505.134	C24H25O12+	[M]+	-	Anthocyanidins
Petunidin-3-O-rutinoside-5-O-rhamnoside	771.234	317.066	771.234	C34H43O20+	[M]+	-	Anthocyanidins
Kaempferol-3-O-(6''-p-coumaroyl)glucosyl-(1→2)-rhamnoside	767.24	327.113	768.226	C38H40O17	[M-H]-	-	Flavonols
6,7,8-Tetrahydroxy-5-methoxyflavone	301.072	286.054	300.063	C16H12O6	[M+H]+	-	Flavones
Tricin-4'-O-[β-guaiacyl-(9''-O-acetyl)glycerol]ether	569.163	331.081	568.158	C29H28O12	[M+H]+	-	Flavones
Tricin-4'-O-[β-guaiacyl-(9''-O-p-coumaroyl)glycerol]ether	673.185	331.082	672.184	C36H32O13	[M+H]+	-	Flavones
Eriodictyol-3'-O-glucoside	449.11	287.06	450.116	C21H22O11	[M-H]-	-	Flavanones
Rehderianin I	331.07	316.05	330.074	C17H14O7	[M+H]+	-	Flavonols
Luteolin-7-O-(6''-caffeoyl)rhamnoside	593.13	285.04	594.137	C30H26O13	[M-H]-	-	Flavones
Luteolin-7-O-glucuronide-5-O-rhamnoside	609.14	287.06	608.138	C27H28O16	[M+H]+	-	Flavones
6,7-Dihydroxyflavone	255.07	137.02	254.058	C15H10O4	[M+H]+	-	Flavones
2-hydroxynaringenin	287.06	125.03	288.063	C15H12O6	[M-H]-	-	Flavanones
Methylhesperidin	623.2	315.08	624.205	C29H36O15	[M-H]-	C17393	Flavones
2-Hydroxy-2,3-dihydrogenistein	287.06	125.02	288.063	C15H12O6	[M-H]-	C12631	Isoflavones
5,7,3',4',5'-Pentahydroxyflavan (Tricetiflavan)	289.07	151.04	290.079	C15H14O6	[M-H]-	-	Flavanols
7,3'-Di-O-gallyoltricetiflavan	593.09	289.07	594.101	C29H22O14	[M-H]-	-	Flavanols
7,4'-Di-O-galloyltricetiflavan	593.09	289.07	594.101	C29H22O14	[M-H]-	-	Flavanols
Dihydrokaempferol-7-O-glucoside	449.11	287.06	450.116	C21H22O11	[M-H]-	-	Flavonols
Quercetin-3-O-(4''-O-glucosyl)rhamnoside	611.16	303.05	610.153	C27H30O16	[M+H]+	C17563	Flavonols
Quercetin-3-O-glucoside-7-O-rhamnoside	611.16	303.05	610.153	C27H30O16	[M+H]+	-	Flavonols
Kaempferol-3-O-(6''-p-Coumaroyl)galactoside	595.14	287.06	594.137	C30H26O13	[M+H]+	-	Flavones
Kaempferol-3-O-(2''-p-Coumaroyl)galactoside	595.14	287.05	594.137	C30H26O13	[M+H]+	-	Flavones
Hesperetin-7-O-glucoside	465.14	303.09	464.131	C22H24O11	[M+H]+	C16422	Flavanones
Chrysin	255.07	153	254.058	C15H10O4	[M+H]+	C10028	Flavones
Apigenin-8-C-Glucoside (Vitexin)	431.1	311	432.106	C21H20O10	[M-H]-	C01460	Flavonoid carbonoside
Acacetin	285.08	270	284.068	C16H12O5	[M+H]+	C01470	Flavones
Catechin	289.07	245	290.079	C15H14O6	[M-H]-	C06562	Flavanols
Diosmetin (5,7,3'-Trihydroxy-4'-methoxyflavone)	299.06	284	300.063	C16H12O6	[M-H]-	C10038	Flavones
Eriodictyol (5,7,3',4'-Tetrahydroxyflavanone)	287.06	135	288.063	C15H12O6	[M-H]-	C05631	Flavanones
Genkwanin (Apigenin 7-methyl ether)	285.08	270	284.068	C16H12O5	[M+H]+	C10046	Flavones
Dihydromyricetin (Ampelopsin)	319.05	301	320.053	C15H12O8	[M-H]-	C02906	Flavanonols
Genistein-7-O-Glucoside (Genistin)	431.1	269	432.106	C21H20O10	[M-H]-	C09126	Isoflavones
3,7-Di-O-methylquercetin	329.07	314	330.074	C17H14O7	[M-H]-	C01265	Flavonols
Fustin	287.06	149	288.063	C15H12O6	[M-H]-	C01378	Flavanonols
Kaempferol (3,5,7,4'-Tetrahydroxyflavone)	285.04	151	286.048	C15H10O6	[M-H]-	C05903	Flavonols
Garbanzol	271.06	242.7	272.068	C15H12O5	[M-H]-	C09751	Flavonols
Kaempferol-3-O-(6''-p-Coumaroyl)glucoside (Tiliroside)	593.13	285	594.137	C30H26O13	[M-H]-	C17140	Flavones
Sinensetin (5,6,7,3',4'-pentamethoxyflavone)	373.13	312.8	372.121	C20H20O7	[M+H]+	C10186	Flavones
Apigenin-6-C-glucoside (Isovitexin)	431.1	311	432.106	C21H20O10	[M-H]-	C01714	Flavonoid carbonoside
Persicoside	477.14	315	478.148	C23H26O11	[M-H]-	-	Flavanones
Eriodictyol-7-O-Rutinoside (Eriocitrin)	595.17	287.06	596.174	C27H32O15	[M-H]-	C09732	Flavanones
Luteolin-3'-O-glucoside	449.11	287.06	448.101	C21H20O11	[M+H]+	-	Flavones
5,7,4'-trihydroxy-6,3',5'-trimethoxyisoflavone	361.09	346.07	360.085	C18H16O8	[M+H]+	-	Isoflavones
Quercetin-3-O-rhamnoside(Quercitrin)	449.11	303.05	448.101	C21H20O11	[M+H]+	C01750	Flavones
Tamarixetin (3,3',5,7-Tetrahydroxy-4'-Methoxyflavone)	317.07	285.04	316.058	C16H12O7	[M+H]+	C10188	Flavones
Wogonin (5,7-Dihydroxy-8-Methoxyflavone)	285.08	270.07	284.068	C16H12O5	[M+H]+	C10197	Flavones
Quercetin-3-O-rutinoside (Rutin)	611.16	303.05	610.153	C27H30O16	[M+H]+	C05625	Flavonols
Luteolin-7-O-neohesperidoside (Lonicerin)	595.17	287.06	594.158	C27H30O15	[M+H]+	C12630	Flavones
Taxifolin 7-O-rhamnoside	451.12	305.07	450.116	C21H22O11	[M+H]+	-	Flavones
Quercetin-3-O-sophoroside (Baimaside)	627.16	303.06	626.148	C27H30O17	[M+H]+	C12667	Flavones
Sciadopitysin	581.14	581.14	580.137	C33H24O10	[M+H]+	C10182	Biflavones
4',5,7-Trihydroxy-3',6-dimethoxyflavone (Jaceosidin)	331.08	316.06	330.074	C17H14O7	[M+H]+	-	Flavones
Ayanin (3',5-Dihydroxy-3,4',7-Trimethoxyflavone)	345.1	177.2	344.09	C18H16O7	[M+H]+	C04444	Flavones
Quercetin-7-O-rutinoside	611.16	303.1	610.153	C27H30O16	[M+H]+	-	Flavonols
Tricin-4'-O-syringic acid	511.12	331.08	510.116	C26H22O11	[M+H]+	-	Flavones
Luteolin-7-O-(6''-eudesmyl)glucoside	641.15	285.3	642.158	C31H30O15	[M-H]-	-	Flavones
Tricin-7-O-(2''-Malonyl)rhamnoside	561.12	329.1	562.132	C26H26O14	[M-H]-	-	Flavones
Phloretin	273.08	167	274.084	C15H14O5	[M-H]-	C00774	Chalcones
Vicenin-3	563.14	353	564.148	C26H28O14	[M-H]-	-	Flavonoid carbonoside
Persicogenin (5,3'-dihydroxy-7,4'-dimethoxyflavanone)	317.1	167.04	316.095	C17H16O6	[M+H]+	-	Flavanones
Sexangularetin	315.05	241	316.058	C16H12O7	[M-H]-	C10185	Flavonols
Kaempferol-3-O-arabinoside (Juglanin)	417.08	285	418.09	C20H18O10	[M-H]-	-	Flavonols
Kaempferol-3-O-(2''-O-acetyl)glucuronide	503.08	459.1	504.09	C23H20O13	[M-H]-	-	Flavonols
Nepetin (5,7,3',4'-Tetrahydroxy-6-methoxyflavone)	317.07	302.04	316.058	C16H12O7	[M+H]+	-	Flavones
5,6,7,8,3',4'-Hexamethoxyflavanone	405.15	241.1	404.147	C21H24O8	[M+H]+	-	Flavanones
Chrysosplenol D	361.09	346.06	360.084	C18H16O8	[M+H]+	C04552	Flavonols
Chrysoeriol	301.07	286.08	300.063	C16H12O6	[M+H]+	C04293	Flavones
Robinson-7-O-Neohesperidin	593.19	285.08	592.179	C28H32O14	[M+H]+	-	Flavones
Chrysosplenol F	361.09	346.07	360.085	C18H16O8	[M+H]+	-	Flavones
Note: Q1 (Da): the molecular weight of the parent ion after adding ions by the electrospray ion source; Q3 (Da): tolecular weight of characteristic fragmentions.

## Sheet: Table S3
Table S3. Differential flavonoid metabolite between the eriocitrin group and the control group.
Compounds	VIP	P-value	Fold_Change	Log2FC	Type
Glycitein	1.03408	0.0196915	10.0592	3.33045	up
Tangeretin (4',5,6,7,8-Pentamethoxyflavone)	1.07535	8.54832e-05	2.46264	1.30021	up
Tricin (5,7,4'-Trihydroxy-3',5'-dimethoxyflavone)	1.06363	0.00203986	3.61882	1.85552	up
7-O-Methyleriodictyol	1.02383	2.54839e-05	0.0869578	-3.52354	down
7-O-Methylnaringenin	1.17183	0.000535459	0.000389311	-11.3268	down
Sutchuenoside A	1.17225	8.78632e-05	0.000152203	-12.6817	down
Chrysoeriol-8-C-glucoside (Scoparin)	1.17295	2.39321e-05	0.000354192	-11.4632	down
Quercetagetin; 3,3',4',5,6,7-Hexahydroxyflavone	1.17256	0.000143565	0.000207698	-12.2332	down
Iristectorigenin A	1.17314	2.65631e-06	0.000417052	-11.2275	down
Altisin	1.01091	0.000172559	0.415771	-1.26614	down
7,4-Dihydroxyflavan	1.17318	2.4967e-06	5.46158e-05	-14.1603	down
Quercetin-3-O-Sulfonate	1.17316	2.26984e-07	0.000598585	-10.7062	down
Isorhamnetin-3-O-arabinoside-7-O-rhamnoside	1.17028	0.00104481	0.0012188	-9.68032	down
Formononetin (7-Hydroxy-4'-methoxyisoflavone)	1.14331	0.176066	0.00163719	-9.25456	down
Liquiritigenin	1.07586	0.000430955	3.623	1.85718	up
3,5,7-Trihydroxyflavanone (Pinobanksin)	1.12975	0.000798848	4.19523	2.06875	up
Prunetin (5,4'-Dihydroxy-7-methoxyisoflavone)	1.10179	0.00351123	6.12409	2.61449	up
Vestitol	1.08311	0.00513694	3.54244	1.82474	up
Apigenin-4'-O-glucoside	1.17321	3.93722e-05	0.000179188	-12.4462	down
7,4'-Dihydroxyflavone	1.041	0.000155042	2.2281	1.15581	up
Licochalcone A	1.17308	1.96858e-06	0.00041567	-11.2323	down
3,4-Didehydroglabridin	1.17319	1.69402e-06	5.85744e-05	-14.0594	down
Naringenin-7-O-Rutinoside(Narirutin)	1.172	0.000232584	0.00112492	-9.79596	down
Myricetin	1.17311	5.1511e-06	6.45102e-05	-13.9201	down
Daidzein	1.00974	0.0125478	2.80016	1.48551	up
Apigenin-7-O-glucoside(Cosmosiin)	1.17242	0.000151609	0.00033699	-11.535	down
Tricin-4'-O-glucoside-7-O-glucoside	1.17036	0.00129409	0.000942848	-10.0507	down
Tricin-4'-O-Benzoic Acid	1.17262	5.02704e-05	0.00139925	-9.48113	down
Tricin-4'-O-glycerol	1.13354	0.000441998	3.25704	1.70356	up
4'-Hydroxy-5,7-dimethoxyflavanone	1.16992	9.18636e-05	50.9027	5.66967	up
Naringenin chalcone; 2',4,4',6'-Tetrahydroxychalcone	1.17291	4.14032e-05	0.000354869	-11.4604	down
Butin; 7,3',4'-Trihydroxyflavanone	1.13855	0.000187892	2.07958	1.05629	up
Apigenin-7-O-(6''-acetyl)glucoside	1.17207	0.00024058	0.000908593	-10.1041	down
Quercetin-7-O-(6''-malonyl)glucoside	1.169	0.00194187	0.00744692	-7.06914	down
Malvidin-3-O-(6''-O-malonyl)glucoside	1.15752	0.0098736	0.00453927	-7.78332	down
Peonidin-3-O-(6''-O-Acetyl)glucoside	1.17036	0.00115144	0.0034131	-8.1947	down
Petunidin-3-O-rutinoside-5-O-rhamnoside	1.17203	1.53313e-05	0.00487662	-7.6799	down
Tricin-4'-O-[β-guaiacyl-(9''-O-p-coumaroyl)glycerol]ether	1.17169	0.000258267	0.00257201	-8.60289	down
Eriodictyol-3'-O-glucoside	1.17277	2.78396e-05	3346.3	11.7083	up
Rehderianin I	1.17005	0.000699668	2159.65	11.0766	up
Luteolin-7-O-(6''-caffeoyl)rhamnoside	1.16845	0.00518651	1794.82	10.8096	up
6,7-Dihydroxyflavone	1.17097	0.00242447	9070.33	13.1469	up
2-hydroxynaringenin	1.17293	6.78659e-05	1450.96	10.5028	up
2-Hydroxy-2,3-dihydrogenistein	1.17131	0.000639192	1466.8	10.5185	up
5,7,3',4',5'-Pentahydroxyflavan (Tricetiflavan)	1.17136	0.000124424	1229.73	10.2641	up
Dihydrokaempferol-7-O-glucoside	1.17301	3.95258e-05	3264.76	11.6728	up
Quercetin-3-O-(4''-O-glucosyl)rhamnoside	1.17221	0.000423512	3756.83	11.8753	up
Quercetin-3-O-glucoside-7-O-rhamnoside	1.17264	3.55821e-05	4402.15	12.104	up
Kaempferol-3-O-(6''-p-Coumaroyl)galactoside	1.17073	0.000833744	2340.19	11.1924	up
Kaempferol-3-O-(2''-p-Coumaroyl)galactoside	1.17133	0.000708662	2329.02	11.1855	up
Hesperetin-7-O-glucoside	1.17329	6.01948e-06	19347.6	14.2399	up
Apigenin-8-C-Glucoside (Vitexin)	1.17259	0.000365615	3363.2	11.7156	up
Acacetin	1.16693	0.00241782	296.78	8.21325	up
Catechin	1.17328	2.60485e-06	13358.1	13.7054	up
Diosmetin (5,7,3'-Trihydroxy-4'-methoxyflavone)	1.17297	2.17928e-05	2619.35	11.355	up
Eriodictyol (5,7,3',4'-Tetrahydroxyflavanone)	1.17037	0.00358865	9458.41	13.2074	up
Genkwanin (Apigenin 7-methyl ether)	1.16693	0.00241782	296.78	8.21325	up
Dihydromyricetin (Ampelopsin)	1.17283	3.29506e-05	7146.04	12.8029	up
Genistein-7-O-Glucoside (Genistin)	1.17011	0.00120015	1299.23	10.3434	up
Fustin	1.17171	0.000161156	2048.74	11.0005	up
Garbanzol	1.17066	0.00147609	1730.5	10.757	up
Kaempferol-3-O-(6''-p-Coumaroyl)glucoside (Tiliroside)	1.16905	0.00880475	2481.5	11.277	up
Sinensetin (5,6,7,3',4'-pentamethoxyflavone)	1.1721	0.000317373	3183.65	11.6365	up
Apigenin-6-C-glucoside (Isovitexin)	1.17186	0.000770202	3437.81	11.7473	up
Persicoside	1.17267	8.27802e-05	690	9.43045	up
Eriodictyol-7-O-Rutinoside (Eriocitrin)	1.16661	0.010766	2932.7	11.518	up
5,7,4'-trihydroxy-6,3',5'-trimethoxyisoflavone	1.17201	0.000144991	1512.55	10.5628	up
Quercetin-3-O-rhamnoside(Quercitrin)	1.1727	3.78036e-05	2470.7	11.2707	up
Tamarixetin (3,3',5,7-Tetrahydroxy-4'-Methoxyflavone)	1.17142	0.000814954	1247.68	10.285	up
Quercetin-3-O-rutinoside (Rutin)	1.17251	0.000275129	3805.43	11.8938	up
Taxifolin 7-O-rhamnoside	1.16871	0.0021667	1375.65	10.4259	up
Quercetin-3-O-sophoroside (Baimaside)	1.17228	0.000170634	3303.02	11.6896	up
Sciadopitysin	1.17334	1.06666e-05	6874.13	12.747	up
4',5,7-Trihydroxy-3',6-dimethoxyflavone (Jaceosidin)	1.17016	0.00099683	2523.94	11.3015	up
Ayanin (3',5-Dihydroxy-3,4',7-Trimethoxyflavone)	1.17239	0.000174632	1276.39	10.3179	up
Quercetin-7-O-rutinoside	1.17204	0.000197863	3482.52	11.7659	up
Tricin-4'-O-syringic acid	1.1697	0.00264522	3564.5	11.7995	up
Luteolin-7-O-(6''-eudesmyl)glucoside	1.17224	9.45414e-05	776.609	9.60105	up
Tricin-7-O-(2''-Malonyl)rhamnoside	1.17107	0.000742678	741.476	9.53426	up
Vicenin-3	1.16888	0.00167899	1021.2	9.99605	up
Persicogenin (5,3'-dihydroxy-7,4'-dimethoxyflavanone)	1.16849	0.00525401	962.737	9.911	up
Sexangularetin	1.1727	9.05439e-05	2420.67	11.2412	up
Kaempferol-3-O-arabinoside (Juglanin)	1.1723	0.000335587	1729.61	10.7562	up
Kaempferol-3-O-(2''-O-acetyl)glucuronide	1.17179	0.00203486	18192.7	14.1511	up
Chrysosplenol D	1.1702	0.0007048	1483.92	10.5352	up
Chrysoeriol	1.17058	0.00394612	3459.8	11.7565	up
Robinson-7-O-Neohesperidin	1.16959	0.00533984	5312.13	12.3751	up
Note: Differential metabolites were screened by fold change (FC), variable importance in projection (VIP) and P-value, when metabolites satisfy FC ≥ 2 or ≤ 0.5, VIP ≥ 1 and P < 0.05, they are considered to be differential metabolites.

## Sheet: Table S4
Table S4: Alpha diversity of mice gut microflora
Diversity index	Eriocitrin		Control		P Value
	Value	±SD	Value	±SD
Observed OTUs	500	87.9	602.67	231.81	0.33
Chao1	501.81	88.85	606.59	234.75	0.33
Simpson	0.9	0.05	0.92	0.08	0.66
Shannon	5.65	0.7	6.3	1.18	0.27
